# Supplementary material for: Global, regional, and national burdens of pruritus in children and adolescents aged under 20 years from 1990 to 2021: a trend analysis
Source: Front Med (Lausanne). 2025 Dec 17;12:1698461. doi: 10.3389/fmed.2025.1698461 (PMC12753363; doi:10.3389/fmed.2025.1698461)
Supplement: Supplementary file 1 [file Table_1.XLSX]

## Sheet: SuppTable1
Supplementary Table 1. The burden of pruritus(number) globally and that by sex, age group, regional, and SDI quintile in 2021.
Characteristics	Incidence	Prevalence	DALYs
	number (95% UI)	number (95% UI)	number (95% UI)
Global	12124676.85 (8639449.31 to 16262561.04)	14899940.11 (10665359.84 to 20093365.19)	162005.44 (72310 to 319140.38)
Sex
Female	6555060.11 (4673804.49 to 8786091.81)	8067206.15 (5777485.96 to 10880872.65)	87611.31 (39129.26 to 172734.13)
Male	5569616.74 (3964568.04 to 7475289.93)	6832733.95 (4892516.29 to 9213640.82)	74394.12 (33159.17 to 146564.7)
Age groups (years)
<5	2708162.58 (2098635.63 to 3392790.45)	2618785.63 (2075984.29 to 3256354.52)	28515.88 (13682.44 to 53004.98)
5-9	3020741.46 (2112117.77 to 4070701.43)	3952569.58 (2805196.07 to 5149306.83)	42931.24 (19648.18 to 82807.4)
10-14	3111759.2 (2160940.35 to 4269084.27)	4073281.64 (2857751.08 to 5625618.23)	44362.4 (19154.7 to 87021.22)
15-19	3284013.6 (2267755.56 to 4529984.89)	4255303.25 (2926428.4 to 6062085.61)	46195.9 (19824.67 to 96306.78)
SDI category
High SDI	888951.5 (663051.13 to 1144693.67)	1085937.57 (839498.97 to 1383481.81)	11831.66 (5415.99 to 22843.54)
High-middle SDI	1410216.71 (992768.94 to 1907935.67)	1741441.95 (1233041.79 to 2372234.87)	18991.93 (8441.65 to 37336.34)
Middle SDI	3562524.11 (2520407.94 to 4805892.25)	4374179.78 (3116854.96 to 5925373.88)	47627.11 (21117.71 to 94132.98)
Low-middle SDI	3378084.6 (2395345.67 to 4542257.17)	4124697.23 (2930063.33 to 5592700.1)	44797.64 (19965.49 to 88636.03)
Low SDI	2876104.36 (2040689.69 to 3863857.72)	3562957.45 (2538496.56 to 4819265.95)	38640.51 (17284.38 to 75914.42)
Region
Andean Latin America	92997.63 (66169.73 to 125171)	112342.25 (80164.29 to 152989.7)	1221.1 (537.99 to 2413.16)
Australasia	25730.97 (18110.45 to 34699)	31629.17 (22422.53 to 43322.44)	344.83 (146.63 to 690.48)
Caribbean	58630.81 (41491.94 to 78703.57)	70277.02 (50112.13 to 96162.04)	762.73 (342.01 to 1507.19)
Central Asia	139242.65 (99157.41 to 186967.91)	167043.88 (119370.03 to 226203.65)	1818.08 (809.49 to 3557.06)
Central Europe	102781.45 (72977.28 to 138449.09)	125960.34 (89194.8 to 170879.59)	1372.99 (602.19 to 2702.66)
Central Latin America	354005.3 (250379.34 to 476791.5)	431937.89 (305970.38 to 586200.97)	4705.03 (2094.53 to 9305.27)
Central Sub-Saharan Africa	348985.1 (247064.69 to 472216.51)	424216.1 (300333.79 to 575933.45)	4606 (2033.7 to 8950.5)
East Asia	1772167.2 (1249537.58 to 2401313.38)	2181256.6 (1546129.82 to 2968090.16)	23815.73 (10544.5 to 46934.33)
Eastern Europe	206457.64 (145442.07 to 279379.63)	254589.5 (180083.03 to 345618.61)	2773.51 (1223.84 to 5454.04)
Eastern Sub-Saharan Africa	1320640.29 (932250.06 to 1782614.22)	1707194.94 (1207744.53 to 2324449.14)	18541.18 (8218.62 to 36325.94)
High-income Asia Pacific	109285.16 (76926.74 to 147781.39)	135255.22 (95614.66 to 184716.5)	1474.77 (654.53 to 2923.76)
High-income North America	350692.16 (273447.07 to 431338.95)	424116.93 (357188.7 to 499167.09)	4620.05 (2162.42 to 8833.07)
North Africa and Middle East	1045800.69 (752605.19 to 1391006.67)	1263100.68 (908526.51 to 1689403.95)	13738.68 (6122.46 to 26977.99)
Oceania	28334.35 (20140.43 to 37902.13)	33586.14 (23752.25 to 45464.03)	364.05 (160.46 to 717.25)
South Asia	2789270.11 (1977917.02 to 3757234.25)	3392736.62 (2407888.73 to 4606489.88)	36819.04 (16363.37 to 73342.63)
Southeast Asia	1171646.13 (825076.46 to 1589436)	1432065.95 (1016184.14 to 1950899.07)	15595.95 (6905.76 to 30927.4)
Southern Latin America	63216.28 (44366.33 to 85557.37)	77578.34 (55178.29 to 105431.38)	845.1 (367.54 to 1659.17)
Southern Sub-Saharan Africa	169056.92 (119759.85 to 227756.96)	210509 (149422.45 to 287522.84)	2288.39 (1017.24 to 4490.7)
Tropical Latin America	281851.54 (200191.74 to 379420.84)	343067.92 (243342.37 to 464535.09)	3725.73 (1668.84 to 7388.03)
Western Europe	293708.52 (212447.07 to 389495.7)	356294 (262536.9 to 470771.64)	3876.48 (1744.21 to 7501.27)
Western Sub-Saharan Africa	1400175.95 (991744.32 to 1885818.28)	1725181.63 (1227558.9 to 2343770.16)	18696.02 (8372.31 to 36919.56)
ASR, age-standernized rate per 100,000; DALYs, disability-adjusted life-year; UI, uncertainty interval.
