# Supplementary material for: Global, regional, and national burdens of pruritus in children and adolescents aged under 20 years from 1990 to 2021: a trend analysis
Source: Front Med (Lausanne). 2025 Dec 17;12:1698461. doi: 10.3389/fmed.2025.1698461 (PMC12753363; doi:10.3389/fmed.2025.1698461)
Supplement: Supplementary file 2 [file Table_2.XLSX]

## Sheet: SuppTable S2
	Supplementary Table 2. The ASIR, ASPR, and ASDR of pruritus in countries and territories in 2021.
	Country	Incidence		Prevalence		DALYs
		Number	ASR (95% UI, per 100000)	Number	ASR (95% UI, per 100000)	Number	ASR (95% UI, per 100000)
	Afghanistan	71590.93 (51022.6 to 95162.27)	404.28 (286.61 to 539.62)	82767.7 (59053.56 to 112032.97)	471.66 (334.74 to 640.71)	898.7 (402.42 to 1735.1)	5.12 (2.28 to 9.9)
	Albania	2542.67 (1793.69 to 3458.89)	408.01 (289.53 to 551.94)	3080.16 (2188.18 to 4242.83)	489.67 (349.32 to 669.49)	33.54 (14.66 to 67.44)	5.33 (2.33 to 10.67)
	Algeria	72956.05 (51836 to 98224.64)	446.43 (316.43 to 602.37)	88246.79 (62561.2 to 120069.61)	541.38 (383.04 to 739.52)	962.42 (422.85 to 1879.86)	5.9 (2.59 to 11.56)
	American Samoa	92.79 (65.04 to 127.19)	478.45 (338.1 to 650.52)	116.14 (80.41 to 160.1)	588.16 (411.46 to 805.5)	1.26 (0.55 to 2.51)	6.4 (2.82 to 12.65)
	Andorra	46.32 (32.26 to 63.04)	317.63 (224.83 to 427.08)	57.2 (40.02 to 77.94)	385.89 (273.44 to 520.02)	0.62 (0.27 to 1.25)	4.2 (1.85 to 8.35)
	Angola	95138.41 (66963.12 to 128385.39)	514.69 (360.59 to 697.31)	117557.71 (83163.78 to 160556.12)	642.05 (452.38 to 881.55)	1280.36 (565.19 to 2510.81)	6.99 (3.07 to 13.77)
	Antigua and Barbuda	96.11 (67.83 to 130.79)	407.43 (289.37 to 551.19)	118.36 (83.27 to 162.97)	496.42 (351.59 to 679.29)	1.28 (0.56 to 2.6)	5.39 (2.36 to 10.84)
	Argentina	44312.85 (31083.98 to 60075.52)	321.14 (226.83 to 433.35)	54338.51 (38445.57 to 74496.42)	389.89 (277.63 to 531.75)	592.25 (255.25 to 1173.34)	4.25 (1.84 to 8.4)
	Armenia	3060.25 (2146.29 to 4133.62)	401 (282.07 to 540.23)	3719.75 (2623.09 to 5112.55)	483.97 (342.38 to 663.53)	40.48 (17.41 to 80.12)	5.27 (2.27 to 10.42)
	Australia	21069.18 (14772.11 to 28452.65)	336.94 (237.17 to 453.43)	25920.56 (18261.72 to 35581.73)	411.92 (291.23 to 563.61)	282.71 (119.61 to 567.97)	4.49 (1.91 to 9.01)
	Austria	5513.57 (3887.76 to 7452.32)	311.4 (220.68 to 419.1)	6661.72 (4752.42 to 9084.17)	374.7 (268.15 to 509.04)	72.51 (31.96 to 146.44)	4.08 (1.81 to 8.22)
	Azerbaijan	12531.37 (8785.83 to 17049.34)	411.17 (289.44 to 557.66)	15398.88 (10846.61 to 21064.89)	500.73 (354.01 to 683.19)	167.78 (74.05 to 336.14)	5.46 (2.41 to 10.91)
	Bahamas	483.87 (337.29 to 659.55)	414.16 (292.37 to 558.13)	606.26 (421.39 to 847.08)	508.03 (357.17 to 699.46)	6.59 (2.82 to 13.02)	5.53 (2.39 to 10.81)
	Bahrain	1915.21 (1343.29 to 2615.62)	471.43 (332.44 to 640.56)	2388.69 (1685.51 to 3279.32)	582.64 (412.93 to 795.16)	26.02 (11.43 to 52.31)	6.35 (2.8 to 12.73)
	Bangladesh	231215.37 (164315.3 to 312396.32)	377.35 (269.24 to 507.69)	279104.27 (196912.93 to 384695.05)	451.6 (319.92 to 619.75)	3037.49 (1334.36 to 6076.21)	4.92 (2.16 to 9.8)
	Barbados	267.94 (187.33 to 366.73)	398.81 (281.07 to 541.14)	329.23 (230.53 to 454.78)	482.56 (340.45 to 660.64)	3.58 (1.55 to 7.12)	5.24 (2.29 to 10.38)
	Belarus	8459.12 (5932.75 to 11478.85)	417.96 (294.33 to 565.54)	10372.8 (7319.03 to 14164.57)	507.1 (359.45 to 690.8)	112.91 (50.22 to 221.48)	5.52 (2.46 to 10.82)
	Belgium	7953.52 (5630.84 to 10833.03)	311.11 (221.51 to 421.74)	9624.59 (6813.47 to 13135.22)	373.72 (265.91 to 507.71)	104.78 (45.05 to 207.1)	4.07 (1.76 to 8.02)
	Belize	660.55 (463.44 to 890.16)	387.31 (273.62 to 518.9)	799.04 (566.57 to 1096.81)	463.51 (330.76 to 632.36)	8.67 (3.77 to 17.45)	5.03 (2.2 to 10.08)
	Benin	36622.6 (26078.62 to 49618.5)	493.57 (349.99 to 671.2)	44663.89 (31456.17 to 60802.23)	609.71 (427.31 to 834.03)	485.22 (209.11 to 973.41)	6.62 (2.84 to 13.33)
	Bermuda	49.47 (34.55 to 67.39)	426.87 (299.94 to 577.9)	62.33 (43.53 to 85.26)	531.28 (373.39 to 721.63)	0.68 (0.3 to 1.36)	5.8 (2.59 to 11.59)
	Bhutan	1013.67 (714.3 to 1376.56)	394.61 (279.23 to 533.56)	1234.36 (874 to 1697.32)	476.94 (339.19 to 652.43)	13.38 (5.8 to 26.89)	5.17 (2.26 to 10.36)
	Bolivia (Plurinational State of)	17529.63 (12432.23 to 23644.22)	384.9 (273.32 to 518.57)	21002.01 (14858.4 to 28680.41)	460.15 (325.95 to 627.44)	227.81 (99.6 to 454.56)	4.99 (2.18 to 9.95)
	Bosnia and Herzegovina	2735.41 (1920.79 to 3700.07)	408.48 (288.8 to 549.74)	3335.95 (2337.69 to 4563.62)	493.03 (347.55 to 670.28)	36.39 (15.65 to 72.7)	5.38 (2.33 to 10.7)
	Botswana	4927.63 (3484.87 to 6690.98)	534.99 (379.02 to 725.56)	6288 (4426.95 to 8638.03)	679.63 (479.19 to 931.66)	68.47 (30.17 to 132.98)	7.4 (3.27 to 14.35)
	Brazil	271349.9 (192572.03 to 365159.89)	422.65 (300.42 to 567.81)	330288.98 (234336.89 to 447289.01)	512.8 (364.49 to 692.67)	3586.67 (1608.54 to 7110.47)	5.57 (2.5 to 11.02)
	Brunei Darussalam	444.92 (313.37 to 609.14)	341.42 (241.74 to 465.52)	551 (388.53 to 757.93)	420.5 (297.96 to 575.46)	6.02 (2.65 to 12.05)	4.6 (2.03 to 9.18)
	Bulgaria	5443.54 (3819.15 to 7361.18)	418.86 (295.45 to 564.32)	6648.02 (4680.82 to 9109.16)	506.87 (358.69 to 691.32)	72.33 (31.57 to 141.08)	5.51 (2.42 to 10.74)
	Burkina Faso	61316.17 (43700.68 to 82182.75)	486.04 (344.44 to 654.7)	73983.18 (52376.27 to 101103.87)	595.5 (419.41 to 818.59)	799.34 (356.22 to 1576.49)	6.43 (2.85 to 12.75)
	Burundi	38783.06 (27459.1 to 52365.5)	537.67 (379.77 to 727.92)	48667.9 (34300.28 to 66770.81)	680.7 (478.21 to 937.31)	530.5 (232.24 to 1064.01)	7.42 (3.23 to 14.91)
	Cabo Verde	1013.48 (710.81 to 1376.29)	518.86 (365.68 to 702.25)	1300.11 (910.86 to 1788.72)	656.97 (462.54 to 898.69)	14.15 (6.09 to 27.75)	7.15 (3.09 to 14)
	Cambodia	30766.6 (21790.41 to 41671.62)	462.92 (328.16 to 626.51)	36914.95 (26006 to 50430.92)	554.43 (390.92 to 756.72)	401.65 (176.53 to 783.02)	6.03 (2.65 to 11.75)
	Cameroon	84049.8 (58904.74 to 114139.96)	500.29 (350.1 to 680.6)	104034.39 (73249.87 to 143610.74)	622.57 (437.21 to 862.22)	1129.61 (482.14 to 2269.62)	6.76 (2.88 to 13.63)
	Canada	31452.7 (22240.53 to 42818.9)	380.62 (270.82 to 515.78)	39048.15 (27676.95 to 53784.61)	470.29 (335.03 to 644.75)	426.38 (184.79 to 870.08)	5.14 (2.23 to 10.44)
	Central African Republic	13246.02 (9342.04 to 17902.1)	459.83 (323.61 to 622.57)	15843.46 (11174.43 to 21863.66)	552.89 (389.15 to 764.55)	171.63 (74.49 to 339.06)	5.99 (2.59 to 11.85)
	Chad	52389.2 (36749.45 to 70656.57)	487.77 (339.76 to 661.83)	62992.11 (44496.94 to 85549.81)	598.03 (419.14 to 818.83)	683.13 (304.22 to 1345.25)	6.49 (2.87 to 12.8)
	Chile	15953.93 (11226.83 to 21618.96)	324.2 (229.54 to 436.9)	19613.31 (13965.96 to 26964.61)	394.74 (282.7 to 539.82)	213.39 (92.17 to 422.34)	4.3 (1.86 to 8.46)
	China	1722462.87 (1214688.81 to 2333849.54)	513.55 (363.46 to 694.23)	2120790.78 (1503280.53 to 2885512.43)	627.08 (446.01 to 851.65)	23155.88 (10259.07 to 45694.71)	6.85 (3.04 to 13.5)
	Colombia	58377.55 (41167.87 to 79295.83)	397.53 (281.52 to 537.8)	71177.24 (50039.26 to 97727.23)	480.81 (339.55 to 656.24)	775.51 (340.85 to 1558.15)	5.24 (2.31 to 10.49)
	Comoros	1796.6 (1256.08 to 2461.32)	569.88 (398.88 to 779.69)	2355.76 (1644.92 to 3249.4)	743.91 (520.3 to 1024.24)	25.6 (11.19 to 51.42)	8.08 (3.54 to 16.21)
	Congo	12647.66 (8981.9 to 17175.75)	506.93 (360.67 to 687.36)	15850.7 (11142.5 to 21851.31)	632.38 (445.3 to 870.42)	172.32 (76.36 to 335.32)	6.87 (3.05 to 13.37)
	Cook Islands	26.19 (18.41 to 35.72)	497.25 (352.01 to 673.64)	32.99 (23.07 to 45.57)	618.53 (435.69 to 848.77)	0.36 (0.16 to 0.73)	6.76 (2.96 to 13.58)
	Costa Rica	5540.3 (3892.77 to 7491.66)	402.16 (284.28 to 541.46)	6784.42 (4787.51 to 9297.31)	487.3 (345.84 to 664.28)	73.89 (32.51 to 146.58)	5.31 (2.35 to 10.5)
	Coted'Ivoire	71731.99 (50201.48 to 96404.95)	503.79 (351.25 to 678.99)	88409.55 (62383.23 to 120487.02)	627.23 (441.06 to 858.48)	959.77 (432.79 to 1887.03)	6.81 (3.06 to 13.41)
	Croatia	3422.48 (2413.81 to 4621.65)	422 (299.57 to 566.15)	4192.38 (2966.2 to 5760.39)	511.39 (364.02 to 698.94)	45.76 (19.79 to 91.18)	5.58 (2.42 to 11.08)
	Cuba	9365.34 (6581.43 to 12614.58)	387.59 (273.67 to 519.85)	11370.73 (8040.79 to 15577.47)	465.61 (330.94 to 634.4)	123.64 (54.25 to 244.33)	5.06 (2.23 to 9.97)
	Cyprus	873.79 (619.22 to 1182.67)	305.88 (217.06 to 413.61)	1045.93 (744.99 to 1426.54)	365.62 (260.73 to 498)	11.37 (4.94 to 22.5)	3.97 (1.73 to 7.86)
	Czechia	9566.42 (6731.98 to 13038.12)	430.43 (303.56 to 585.41)	11748.07 (8213.24 to 16094.92)	526.14 (368.73 to 719.4)	128.18 (55.33 to 254.2)	5.74 (2.48 to 11.38)
	Democratic People's Republic of Korea	28864.03 (20237.23 to 39205.4)	430.11 (303.47 to 581.41)	34144.66 (24000.88 to 47237.68)	504.26 (356.95 to 692.25)	372.76 (163.04 to 737.1)	5.51 (2.42 to 10.86)
	Democratic Republic of the Congo	219345.06 (155630.72 to 295168.73)	459.72 (325.57 to 619.59)	263888.66 (185705.21 to 360649.5)	554.99 (390.05 to 760.01)	2861.34 (1247.41 to 5616.18)	6.02 (2.62 to 11.83)
	Denmark	4078.82 (2889.44 to 5543.9)	312.06 (222.26 to 422.37)	4928.43 (3501.79 to 6730.25)	375.27 (267.83 to 510.57)	53.57 (23.72 to 106.73)	4.08 (1.81 to 8.12)
	Djibouti	3050.76 (2153.3 to 4166.62)	578.18 (407.92 to 789.97)	4000.33 (2822 to 5552.61)	759.29 (535.35 to 1054.68)	43.53 (19.28 to 85.27)	8.26 (3.66 to 16.2)
	Dominica	77.16 (54.23 to 104.49)	392.21 (278.99 to 526.26)	95.16 (67.1 to 131.45)	473.29 (337.91 to 646.58)	1.03 (0.45 to 2.04)	5.14 (2.24 to 10.06)
	Dominican Republic	15648.69 (11156.18 to 21139.03)	400.77 (286.08 to 540.86)	18929.11 (13334.89 to 26203.95)	484.18 (341.43 to 668.43)	205.51 (89.63 to 409.4)	5.26 (2.3 to 10.46)
	Ecuador	26043.75 (18314.28 to 35152.17)	392.86 (277.08 to 529.13)	31572.95 (22462.64 to 43541.33)	473.87 (337.89 to 651.72)	343.92 (150.17 to 675.22)	5.16 (2.26 to 10.12)
	Egypt	205964.78 (146487.91 to 277751.25)	443.8 (315.19 to 599.08)	247737.7 (175296.61 to 337248.48)	534.72 (377.9 to 729.36)	2691.67 (1182.78 to 5253.38)	5.81 (2.55 to 11.35)
	El Salvador	9238.43 (6574.8 to 12502)	386.95 (275.95 to 522.74)	11102.89 (7979.95 to 15188.82)	462.81 (333.38 to 631.84)	121.2 (52.72 to 240.96)	5.05 (2.2 to 10.03)
	Equatorial Guinea	4170.97 (2919.72 to 5661.52)	537.91 (377.71 to 728.62)	5395.42 (3731.06 to 7433.29)	690.07 (478.74 to 947.78)	58.76 (25.73 to 115.15)	7.51 (3.3 to 14.71)
	Eritrea	17870.67 (12604.55 to 23979.02)	558.01 (393.02 to 749.54)	23017.68 (16140.2 to 31543.9)	722.1 (505.5 to 991.05)	249.97 (110.47 to 495.65)	7.84 (3.46 to 15.57)
	Estonia	1199.05 (847.72 to 1614.45)	427.14 (303.1 to 573.46)	1473.56 (1040.92 to 2016.09)	521.73 (369.9 to 711.71)	16.04 (6.96 to 32.17)	5.68 (2.47 to 11.36)
	Eswatini	2789.21 (1962.47 to 3810.13)	520.18 (366.38 to 709.99)	3501.83 (2452.38 to 4796.28)	651.34 (456.71 to 891.03)	38.03 (16.6 to 75.17)	7.07 (3.09 to 13.98)
	Ethiopia	339406.45 (238972.25 to 458117.57)	594.5 (418.27 to 802.8)	427220.65 (300932.71 to 581757.56)	749.63 (527.72 to 1020.93)	4634.71 (2039.89 to 9158.82)	8.13 (3.58 to 16.07)
	Fiji	1644.17 (1169.06 to 2228.05)	468.69 (333.69 to 634.42)	2005.8 (1414.8 to 2735.77)	570.05 (402.71 to 776.98)	21.82 (9.69 to 43.01)	6.2 (2.76 to 12.22)
	Finland	3592.81 (2532.45 to 4887.15)	310.47 (220.68 to 419.11)	4366.4 (3090.65 to 6038.36)	372.93 (265.91 to 511.42)	47.52 (20.49 to 95.69)	4.06 (1.76 to 8.14)
	France	52139.37 (36711.6 to 71101.37)	328.14 (232.75 to 444.49)	64424.32 (45738.04 to 88298.86)	401.89 (287.04 to 546.98)	700.33 (300.2 to 1406.3)	4.37 (1.88 to 8.75)
	Gabon	4436.98 (3121.82 to 6018.61)	535 (376.93 to 724.82)	5680.16 (3957.15 to 7779.64)	682.33 (476.15 to 933.3)	61.59 (26.47 to 122.68)	7.4 (3.18 to 14.73)
	Gambia	6187.57 (4410.07 to 8378.51)	490 (348.86 to 664.25)	7597.91 (5389.85 to 10425.91)	603.63 (427.7 to 829.24)	82.55 (36.43 to 164.43)	6.56 (2.89 to 13.07)
	Georgia	3739.01 (2625.56 to 5039.16)	403.5 (283.49 to 543.62)	4542.43 (3239.11 to 6195.65)	488.65 (348.51 to 667.14)	49.56 (21.79 to 98.21)	5.33 (2.34 to 10.57)
	Germany	48411.73 (36676.74 to 61830.98)	301.66 (228.98 to 384.5)	57336.82 (46190.1 to 71421.39)	356.43 (287.44 to 443.17)	623.89 (280.54 to 1195.39)	3.88 (1.74 to 7.43)
	Ghana	83025.56 (58298.24 to 113327.5)	511.25 (358.48 to 698.78)	103758.79 (72284.53 to 143369.75)	641.68 (446.34 to 888.53)	1126.94 (489.39 to 2255.07)	6.97 (3.02 to 13.96)
	Greece	5822.65 (4096.16 to 7889.4)	302.38 (214.55 to 406.8)	6998.07 (4917.59 to 9618.63)	360.41 (255 to 491.62)	76.13 (32.58 to 153.49)	3.92 (1.69 to 7.85)
	Greenland	60.66 (43.13 to 81.84)	393.38 (280.08 to 530.13)	75.78 (53.41 to 103.86)	491.36 (346.77 to 672.36)	0.83 (0.36 to 1.63)	5.36 (2.35 to 10.53)
	Grenada	120.69 (84.82 to 163.64)	397.35 (281.06 to 535.47)	147.23 (104.09 to 201.68)	479.83 (341.19 to 653.07)	1.6 (0.7 to 3.19)	5.22 (2.3 to 10.33)
	Guam	248.76 (174.91 to 336.87)	509.64 (358.92 to 689.72)	312.56 (219.11 to 430.48)	639.25 (448.91 to 878.1)	3.41 (1.5 to 6.88)	6.97 (3.07 to 14.05)
	Guatemala	25812.45 (18219.57 to 35103.7)	388.1 (275.18 to 525.72)	31152.05 (21907.64 to 42874.17)	464.4 (328.02 to 636.3)	338.62 (148.49 to 674.78)	5.05 (2.22 to 10.04)
	Guinea	36034.1 (25508.56 to 48742.84)	488.02 (344.2 to 661.97)	44030.4 (31059.24 to 60136.07)	602.19 (422.79 to 826.6)	477.18 (213.05 to 935.15)	6.53 (2.9 to 12.83)
	Guinea-Bissau	5355 (3781.1 to 7226.93)	483.12 (340.19 to 653.67)	6523.22 (4587.05 to 8915.08)	593.34 (416.04 to 814.36)	71.04 (30.99 to 141.09)	6.46 (2.81 to 12.86)
	Guyana	1094.61 (779.81 to 1476.85)	388.89 (277.26 to 524.22)	1315.13 (935.98 to 1787.43)	466.63 (332.48 to 633.41)	14.29 (6.3 to 28.34)	5.07 (2.24 to 10.05)
	Haiti	20092.26 (14141.52 to 27101.99)	358.33 (251.96 to 483.74)	23368.73 (16590.28 to 31850.58)	417.72 (296.25 to 569.72)	253.06 (110.76 to 496.91)	4.52 (1.98 to 8.89)
	Honduras	16449.9 (11581.54 to 22190.56)	376.52 (266.05 to 506.8)	19608.13 (13937.86 to 26691.15)	446.77 (318.37 to 606.33)	213.46 (93.2 to 425.43)	4.86 (2.13 to 9.67)
	Hungary	8051.07 (5710.06 to 10950.29)	426.67 (303.84 to 578.03)	9865.61 (6977.47 to 13536.74)	519.15 (368.46 to 708.87)	107.48 (47.16 to 216.19)	5.66 (2.49 to 11.36)
	Iceland	279.36 (198.5 to 375.73)	312.18 (222.74 to 418.35)	336.92 (236.64 to 462.09)	374.84 (264.13 to 512.11)	3.66 (1.58 to 7.28)	4.08 (1.77 to 8.09)
	India	2064936 (1462689.66 to 2784975.53)	408.59 (291.19 to 548.32)	2520265.93 (1787676.8 to 3426013.66)	492.59 (351.64 to 665.01)	27341.09 (12091.84 to 54147.55)	5.34 (2.38 to 10.52)
	Indonesia	478762.69 (335683.22 to 650119.84)	523.83 (368.61 to 708.91)	584697.19 (413688.53 to 796359.98)	635.33 (451.21 to 861.82)	6366.36 (2809.41 to 12543)	6.92 (3.06 to 13.59)
	Iran (Islamic Republic of)	124918.02 (88296.12 to 168462.25)	483.31 (342.84 to 650.24)	153790.44 (109208.49 to 209130.39)	590.11 (420.54 to 801.37)	1674.02 (745.24 to 3281.11)	6.42 (2.86 to 12.57)
	Iraq	76497.98 (58332.36 to 96412.88)	433.36 (331.24 to 544.91)	91565.38 (73806.89 to 112332.22)	515.51 (416.31 to 631.28)	1000.1 (460 to 1937.45)	5.63 (2.59 to 10.89)
	Ireland	4207.66 (2959.44 to 5736.65)	317.21 (224.64 to 430.5)	5140.7 (3654.64 to 7077.95)	384.1 (274.6 to 525.99)	55.9 (24.67 to 111.39)	4.18 (1.85 to 8.31)
	Israel	10343.96 (7351.19 to 14009.67)	306.93 (218.09 to 415.73)	12376.66 (8846.44 to 16841.16)	367.21 (262.42 to 499.83)	134.96 (59.69 to 267.37)	4 (1.77 to 7.93)
	Italy	34913.06 (24602.73 to 47383.12)	329.29 (234.15 to 443.46)	42715.29 (30121.64 to 58394)	397.48 (282.71 to 538.92)	464.78 (206.21 to 915.06)	4.33 (1.93 to 8.46)
	Jamaica	3192.48 (2228.83 to 4329.81)	387.43 (272.7 to 521.63)	3880.83 (2738.75 to 5307.19)	464.21 (329.92 to 629.77)	42.17 (17.89 to 84.47)	5.05 (2.16 to 10.03)
	Japan	76976.5 (54368.57 to 104176.41)	358.41 (255.04 to 482.16)	95067.55 (67076.84 to 129547.24)	437.48 (310.93 to 591.84)	1036.17 (452.78 to 2058.57)	4.77 (2.1 to 9.41)
	Jordan	21812.11 (15473.09 to 29705.36)	439.95 (314.34 to 595.82)	26522.88 (18541 to 36357.17)	529.01 (372.1 to 720.56)	287.99 (124.62 to 580.49)	5.75 (2.5 to 11.55)
	Kazakhstan	28270.1 (19936.15 to 38070.99)	422.81 (297.13 to 571.22)	34341.45 (24291.11 to 46913.6)	515.91 (364.12 to 707.5)	373.75 (160.86 to 744.07)	5.62 (2.41 to 11.22)
	Kenya	152752.98 (107037.19 to 206629.06)	614.52 (431.8 to 829.22)	196626.61 (138354.83 to 269405.8)	783.7 (553.01 to 1070.2)	2138.68 (948.54 to 4211.08)	8.52 (3.79 to 16.75)
	Kiribati	231.32 (163.45 to 314.6)	433.76 (306.52 to 589.9)	274.17 (194.11 to 375.83)	513.53 (363.65 to 704.15)	2.99 (1.3 to 5.95)	5.59 (2.43 to 11.15)
	Kuwait	5272.63 (3743.85 to 7151.49)	481.21 (343.09 to 650.62)	6624.57 (4645.17 to 9132.69)	600 (422.34 to 824.71)	72.07 (31.83 to 142.67)	6.53 (2.89 to 12.9)
	Kyrgyzstan	10874.65 (7684.34 to 14696.44)	387.26 (273.25 to 524.04)	12921.8 (9236.44 to 17547.88)	460.98 (329.1 to 627.06)	141.1 (61.82 to 278.72)	5.03 (2.2 to 9.95)
	Lao People's Democratic Republic	14355.33 (10101.14 to 19626.76)	478.88 (336.85 to 654.93)	17299.5 (12182.06 to 23731.55)	577.97 (406.85 to 792.75)	187.8 (82.52 to 376.37)	6.28 (2.76 to 12.57)
	Latvia	1645.58 (1156.91 to 2242.46)	424.45 (299.49 to 576.59)	2020.06 (1428.53 to 2777.06)	517.24 (367.1 to 708.82)	22.08 (9.58 to 44.19)	5.65 (2.46 to 11.3)
	Lebanon	7404.23 (5211.14 to 9941.52)	443.88 (313.68 to 594.17)	9038.35 (6418.33 to 12357.39)	538.03 (383.37 to 733.4)	98.49 (42.99 to 198.97)	5.86 (2.57 to 11.82)
	Lesotho	4202.38 (2970.93 to 5725.56)	497.01 (352.42 to 675.26)	5200.95 (3617.49 to 7123.19)	610.13 (425.83 to 832.74)	56.64 (25.13 to 114.94)	6.65 (2.96 to 13.44)
	Liberia	13162.24 (9271.05 to 17883.25)	472.27 (332.57 to 641.92)	16010.9 (11260.3 to 21891.17)	575.07 (404.28 to 786.81)	173.36 (75.05 to 347.71)	6.23 (2.7 to 12.5)
	Libya	9246.62 (6508.2 to 12589.61)	438.24 (311.61 to 591.95)	11310.02 (7955.84 to 15494.9)	528.04 (374.88 to 717.49)	122.7 (52.45 to 242.21)	5.73 (2.47 to 11.23)
	Lithuania	2291.4 (1615.15 to 3104.89)	426.54 (301.75 to 576.42)	2822.15 (1990.04 to 3879.01)	521.98 (369.21 to 715.25)	30.8 (13.15 to 61.18)	5.7 (2.44 to 11.3)
	Luxembourg	437.08 (307.98 to 589.89)	322.12 (228.06 to 433.13)	532.77 (378.59 to 730.22)	390.69 (278.63 to 533.21)	5.78 (2.53 to 11.21)	4.24 (1.86 to 8.2)
	Madagascar	83167.68 (58779.27 to 112596.07)	557.09 (393.63 to 754.47)	107473.51 (74987.29 to 148119.35)	720.75 (502.69 to 994.06)	1170.99 (509.41 to 2320.5)	7.85 (3.42 to 15.58)
	Malawi	58449.06 (41073.1 to 80556.2)	549.11 (386.43 to 755.6)	75223.12 (52648.53 to 103687.89)	703.16 (492.86 to 967.18)	817.96 (354.92 to 1640.38)	7.65 (3.32 to 15.32)
	Malaysia	53151.39 (37277.17 to 72982.59)	511.27 (359.98 to 699.5)	66554.27 (46664.35 to 91688.85)	635.49 (447.56 to 871.49)	724.87 (319.69 to 1438.57)	6.92 (3.06 to 13.68)
	Maldives	652.49 (456.66 to 890.35)	498.33 (349.91 to 678.15)	810.72 (569.91 to 1121.51)	615.08 (433.79 to 848.54)	8.82 (3.89 to 17.34)	6.69 (2.95 to 13.14)
	Mali	68602.13 (48517.37 to 92344.71)	489.63 (344.13 to 662.54)	83039.57 (59162.51 to 112592.1)	602.15 (426.53 to 820.93)	895.73 (396.6 to 1778.34)	6.5 (2.87 to 12.96)
	Malta	259.49 (185.02 to 349.47)	308.05 (219.99 to 414.26)	311.54 (220.6 to 424.67)	369.29 (261.85 to 502.64)	3.39 (1.46 to 6.87)	4.02 (1.73 to 8.13)
	Marshall Islands	103.6 (72.9 to 140.83)	446.1 (314.81 to 604.51)	124.46 (87.76 to 169.44)	532.67 (376.94 to 722.89)	1.36 (0.59 to 2.73)	5.8 (2.52 to 11.62)
	Mauritania	11669.01 (8252.4 to 15851.88)	502.61 (355.09 to 683.69)	14505.33 (10222.07 to 19921.12)	627.05 (441.35 to 863.02)	157.55 (68.46 to 318.43)	6.81 (2.95 to 13.8)
	Mauritius	1544.53 (1080.29 to 2106.24)	505.07 (355.6 to 683.87)	1933.94 (1350.78 to 2668.21)	624.58 (439.48 to 855.95)	21.05 (9.23 to 42.07)	6.8 (3 to 13.52)
	Mexico	187906.4 (132537.72 to 253644.74)	432.07 (306.32 to 580.82)	230869.27 (162967.28 to 314677.95)	525.13 (372.79 to 711.64)	2515.54 (1112 to 4986.54)	5.72 (2.54 to 11.3)
	Micronesia (Federated States of)	186.02 (130.75 to 252.5)	443.42 (313.2 to 598.71)	224.29 (157.56 to 307.55)	529.34 (373.68 to 721.24)	2.44 (1.05 to 4.86)	5.75 (2.48 to 11.42)
	Monaco	23.69 (16.67 to 32.27)	346.66 (245.17 to 470.27)	29.69 (20.86 to 40.77)	431.79 (304.89 to 590.31)	0.32 (0.14 to 0.64)	4.69 (2.08 to 9.29)
	Mongolia	5299.42 (3776.15 to 7111.45)	407.66 (289.37 to 548.76)	6380.63 (4519.71 to 8646.9)	493.58 (348.07 to 672.99)	69.57 (29.81 to 139.09)	5.38 (2.3 to 10.79)
	Montenegro	629.93 (440.11 to 857.97)	416.17 (292.11 to 564.56)	765.02 (538.35 to 1044.16)	501.79 (354.45 to 681.94)	8.34 (3.65 to 16.85)	5.47 (2.41 to 11.02)
	Morocco	56515.17 (39830.94 to 76428.7)	436.19 (308.25 to 588.48)	67902.65 (48105 to 92435.51)	521.74 (370.6 to 708.3)	738.53 (320.47 to 1461.18)	5.68 (2.47 to 11.2)
	Mozambique	97642.12 (68844.33 to 132781.81)	554.04 (389.91 to 754.48)	124125.16 (87975.15 to 170126.2)	709.7 (501.68 to 976.12)	1347.09 (586.28 to 2617.11)	7.7 (3.34 to 15.01)
	Myanmar	99682.69 (69787.96 to 135670.35)	475.39 (333.67 to 645.23)	120962.64 (85035.12 to 166521.9)	574.24 (404.69 to 787.94)	1315.93 (573.19 to 2630.91)	6.25 (2.73 to 12.46)
	Namibia	5658.13 (4004.92 to 7701.48)	526.56 (373.21 to 715.83)	7131.46 (4995.56 to 9901.1)	661.39 (463.98 to 916.85)	77.45 (34.28 to 154.56)	7.18 (3.18 to 14.32)
	Nauru	24.35 (17.38 to 33.02)	474.78 (338.69 to 643.73)	29.66 (21.05 to 40.5)	578.36 (410.42 to 789.68)	0.32 (0.14 to 0.63)	6.29 (2.76 to 12.33)
	Nepal	46675.3 (32987.8 to 63161.28)	372.38 (264.1 to 502.34)	55551.92 (39469.71 to 76121.1)	441.05 (314.32 to 601.44)	605.75 (264.09 to 1195.97)	4.81 (2.1 to 9.45)
	Netherlands	11804.39 (8878.96 to 15081.95)	316.11 (239.24 to 401.84)	14303.91 (11470.87 to 17481.69)	380.44 (306.24 to 463.33)	155.72 (71.11 to 302.59)	4.14 (1.9 to 8.06)
	New Zealand	4661.79 (3305.52 to 6320.59)	355.78 (253.3 to 480.3)	5708.61 (4049.31 to 7817.55)	432.54 (308 to 589.71)	62.11 (27.24 to 124.37)	4.71 (2.07 to 9.4)
	Nicaragua	9892.99 (6987.37 to 13327.66)	379.6 (268.91 to 510.37)	11788.69 (8360.85 to 16143.42)	450.01 (319.94 to 614.85)	128.26 (56.06 to 249.64)	4.9 (2.14 to 9.52)
	Niger	72056.15 (51279.82 to 96643.41)	470.64 (332.73 to 634.72)	85749.77 (61015.81 to 116765.39)	569.91 (402.42 to 782.13)	928.72 (411.11 to 1847.39)	6.17 (2.72 to 12.33)
	Nigeria	714284.88 (503877.15 to 962064.57)	563.15 (396.39 to 759.86)	886962.47 (630485.57 to 1206558.59)	703.75 (499.14 to 959.94)	9610.46 (4284.9 to 18935.61)	7.63 (3.39 to 15.06)
	Niue	2.53 (1.78 to 3.47)	473.61 (335.6 to 644.65)	3.13 (2.19 to 4.34)	578.92 (407.64 to 797.01)	0.03 (0.01 to 0.07)	6.31 (2.73 to 12.4)
	North Macedonia	1851.74 (1302.21 to 2514)	411.59 (291.56 to 554.67)	2255.28 (1589.39 to 3107.29)	495.75 (351.59 to 678.43)	24.65 (10.68 to 49.54)	5.42 (2.36 to 10.83)
	Northern Mariana Islands	74.97 (52.31 to 101.89)	494.53 (347.31 to 668.48)	94.43 (66.58 to 129.81)	614.49 (436.23 to 839.39)	1.03 (0.45 to 2.07)	6.69 (2.92 to 13.37)
	Norway	4274.34 (3014.46 to 5750.63)	341.74 (242.49 to 457.63)	5228.08 (3704.75 to 7122.77)	413.83 (294.96 to 560.61)	56.9 (25.17 to 112.39)	4.51 (2 to 8.88)
	Oman	6978.46 (4975.13 to 9489.69)	471.99 (335.73 to 643.69)	8574.52 (6087.38 to 11686.8)	581.08 (411.97 to 795.49)	93.09 (41.6 to 183.82)	6.31 (2.81 to 12.49)
	Pakistan	445429.78 (315659.28 to 593573.76)	408.23 (289.23 to 544.1)	536580.14 (382072.01 to 726127.67)	491.83 (350.11 to 665.86)	5821.32 (2592.84 to 11527.96)	5.34 (2.38 to 10.57)
	Palau	21.51 (14.98 to 29.38)	478.78 (335.89 to 649.19)	26.75 (18.71 to 36.94)	587.59 (414.01 to 805.62)	0.29 (0.13 to 0.58)	6.39 (2.78 to 12.76)
	Palestine	10174.89 (7254.56 to 13684.08)	422.66 (301.93 to 567.53)	12153.62 (8634.42 to 16744.42)	502.69 (357.79 to 691.49)	131.93 (57.88 to 262.66)	5.46 (2.4 to 10.86)
	Panama	6168.48 (4380.04 to 8331.71)	408.46 (291.03 to 550.27)	7579.99 (5367.06 to 10373.17)	498.69 (354.11 to 680.66)	82.5 (36.02 to 166.51)	5.43 (2.38 to 10.93)
	Papua New Guinea	21621.02 (15414.65 to 28941.71)	444.99 (315.61 to 597.9)	25533.99 (18035.75 to 34547.14)	530.87 (373.33 to 721.1)	276.56 (122.16 to 545.63)	5.75 (2.53 to 11.38)
	Paraguay	10501.64 (7441.62 to 14274.7)	391.42 (278.4 to 530.57)	12778.93 (9094.41 to 17522.61)	473.03 (337.88 to 646.53)	139.06 (60.55 to 275.94)	5.15 (2.25 to 10.2)
	Peru	49424.25 (34957.54 to 66604.87)	394.13 (279.07 to 530.6)	59767.29 (42187.31 to 81667.65)	475.73 (336.26 to 649.08)	649.38 (285.11 to 1295.76)	5.17 (2.27 to 10.3)
	Philippines	232346.71 (163475.65 to 315077.58)	514.67 (363.07 to 696.48)	282704.75 (200746 to 385086.54)	622.98 (443.58 to 846.26)	3077.24 (1362.04 to 6078.17)	6.78 (3.01 to 13.37)
	Poland	35458.46 (25226.35 to 47749.75)	458.89 (327.44 to 616.37)	43516.74 (30924.29 to 59302.89)	559.34 (398.9 to 759.43)	474.24 (210.66 to 931.87)	6.1 (2.72 to 11.96)
	Portugal	5916.53 (4148.01 to 8069.79)	303.6 (214.59 to 411.22)	7116.35 (5026.54 to 9829.8)	362.52 (257.86 to 497.04)	77.45 (33.46 to 155.15)	3.95 (1.71 to 7.85)
	Puerto Rico	2780.88 (1930.92 to 3815.36)	417.91 (294.33 to 566.32)	3516.12 (2434.27 to 4889.15)	515.32 (362.01 to 704.89)	38.22 (16.73 to 77.19)	5.6 (2.48 to 11.21)
	Qatar	2955.99 (2109.83 to 4027.38)	499.68 (354.78 to 683.72)	3677.68 (2620.02 to 5007.82)	627.41 (444.36 to 859.27)	40.14 (17.74 to 80.36)	6.85 (3.02 to 13.77)
	Republic of Korea	28259.3 (19866.04 to 38371.31)	334.06 (237.83 to 449.05)	35168.5 (24780.06 to 48474.56)	409.2 (291.25 to 558.87)	383.77 (169.61 to 773.65)	4.47 (1.99 to 8.92)
	Republic of Moldova	2758.85 (1928.42 to 3724.73)	394.23 (277.33 to 529.32)	3322.65 (2333.25 to 4541.03)	469.31 (331.94 to 637.49)	36.03 (15.83 to 70.59)	5.09 (2.24 to 9.94)
	Romania	17197.64 (12063.23 to 23380.67)	423.16 (298.51 to 572.79)	21077.71 (14718.32 to 28946.21)	513.81 (361.01 to 702.28)	229.76 (101.85 to 453.43)	5.6 (2.49 to 11.03)
	Russian Federation	153566.58 (108230.95 to 206750.97)	453.18 (321.05 to 608.02)	189459.64 (134576.01 to 257066.35)	552.6 (394.52 to 747.57)	2064.54 (913.83 to 4066.9)	6.02 (2.68 to 11.84)
	Rwanda	36289.67 (25582.46 to 49256.33)	563.49 (397.2 to 764.79)	47201.1 (33101.97 to 65200.41)	732.7 (513.95 to 1011.66)	513.07 (224.23 to 993.25)	7.96 (3.48 to 15.41)
	Saint Kitts and Nevis	58.56 (41.27 to 80.04)	410.72 (292.02 to 556.96)	72.6 (51.06 to 99.7)	502.89 (356.26 to 684.83)	0.79 (0.35 to 1.58)	5.49 (2.41 to 10.83)
	Saint Lucia	167.78 (118.58 to 227.4)	395.03 (281.36 to 531.76)	205.44 (145.92 to 284.86)	477.05 (341.12 to 654.39)	2.23 (0.98 to 4.5)	5.19 (2.28 to 10.38)
	Saint Vincent and the Grenadines	133.56 (94.03 to 181.05)	393.74 (279.54 to 530.66)	163.25 (115.35 to 223.85)	474.76 (337.64 to 647.11)	1.78 (0.77 to 3.58)	5.16 (2.26 to 10.35)
	Samoa	458.84 (324.74 to 614.93)	456.93 (322.5 to 613.59)	548.6 (390.73 to 749.21)	548.83 (390.07 to 751.28)	5.97 (2.61 to 11.9)	5.97 (2.61 to 11.92)
	San Marino	19.86 (13.9 to 27.2)	313.24 (221.69 to 425.51)	24.27 (17.11 to 33.21)	377.87 (269.02 to 511.04)	0.26 (0.11 to 0.53)	4.11 (1.77 to 8.24)
	Sao Tome and Principe	514.12 (361.48 to 699.87)	501.12 (353.29 to 680.74)	644.92 (453.03 to 890.71)	623.93 (439.37 to 859.12)	7.01 (3.01 to 14.11)	6.78 (2.92 to 13.62)
	Saudi Arabia	48334.62 (34013.36 to 65454.75)	474.65 (335.26 to 640.06)	60204.87 (42700.18 to 82574.36)	586.84 (418.05 to 800.86)	656.51 (283.28 to 1323.08)	6.4 (2.77 to 12.87)
	Senegal	40389.79 (28462.53 to 54684.13)	498.88 (351.24 to 676.01)	50059.39 (35487.85 to 69049.6)	619.88 (438.99 to 855.92)	542.05 (235.86 to 1066.63)	6.71 (2.92 to 13.22)
	Serbia	7832.92 (5480.44 to 10578.15)	412.97 (292.27 to 552.75)	9613.53 (6793.68 to 13240.35)	498.31 (355.3 to 678.17)	104.73 (45.49 to 208.7)	5.43 (2.37 to 10.74)
	Seychelles	156.46 (109.43 to 212.39)	510.21 (357.42 to 691.61)	195.1 (136.31 to 269.45)	634.1 (443.8 to 874.14)	2.13 (0.91 to 4.27)	6.91 (2.97 to 13.85)
	Sierra Leone	21733.99 (15361.98 to 29344.37)	480.68 (338.83 to 650.12)	26362.36 (18667.77 to 36066.26)	587 (414.58 to 804.81)	286.08 (125.28 to 566.32)	6.37 (2.78 to 12.63)
	Singapore	3604.45 (2541.6 to 4922.89)	345.96 (243.73 to 472.75)	4468.17 (3148.87 to 6118.21)	428.47 (301.66 to 587.75)	48.81 (21.19 to 95.09)	4.68 (2.03 to 9.12)
	Slovakia	4809.2 (3408.65 to 6550.41)	427.95 (304 to 581.6)	5883.95 (4185.78 to 8130.03)	521.56 (371.77 to 718.74)	64.16 (28.16 to 129.13)	5.69 (2.5 to 11.42)
	Slovenia	1743.93 (1231.39 to 2353.35)	430.34 (304.93 to 579.05)	2144.51 (1506.68 to 2949.34)	525.12 (370.25 to 719.97)	23.44 (10.25 to 46.36)	5.74 (2.52 to 11.32)
	Solomon Islands	1429.5 (1015.99 to 1930.25)	433.76 (307.62 to 586.9)	1686.07 (1196.57 to 2287.11)	513.75 (363.83 to 698.23)	18.3 (7.94 to 36.33)	5.58 (2.42 to 11.08)
	Somalia	62002.42 (43961.4 to 83322.68)	493.17 (348.02 to 665.88)	74712 (53010.66 to 102368.68)	604.23 (426.3 to 832.77)	809.72 (354.79 to 1623.06)	6.55 (2.86 to 13.16)
	South Africa	112734.42 (79602.25 to 152505.39)	562.56 (398.09 to 759.46)	141170.23 (100252.33 to 192622.16)	700 (498.29 to 952.72)	1534.39 (685.35 to 3001.8)	7.61 (3.4 to 14.86)
	South Sudan	30594.61 (21524.68 to 41708.89)	559.27 (392.94 to 763.3)	39510.95 (27661.45 to 54558.22)	724.88 (507 to 1001.41)	428.48 (182.56 to 854.47)	7.86 (3.35 to 15.68)
	Spain	27189.14 (19156.71 to 36993.54)	306.24 (217.43 to 413.72)	33037.92 (23229.64 to 45266.04)	368.08 (261.1 to 500.82)	359.22 (155.45 to 695.35)	4 (1.75 to 7.73)
	Sri Lanka	35530.37 (25161.76 to 48369.45)	505.32 (359.22 to 684.75)	44118.28 (31719.68 to 59260.33)	620.91 (447.65 to 830.95)	480.83 (211.95 to 947.38)	6.77 (3 to 13.29)
	Sudan	89358.5 (63808.87 to 120351.19)	418.1 (298.85 to 562.68)	106298.36 (75658.47 to 144836.21)	496.4 (353.63 to 675.87)	1154.64 (503.7 to 2285.54)	5.39 (2.35 to 10.67)
	Suriname	757.59 (535.55 to 1024.14)	397.51 (282.51 to 535.09)	925.59 (654.62 to 1257.68)	481.18 (342.07 to 650.93)	10.08 (4.44 to 20.17)	5.24 (2.32 to 10.45)
	Sweden	8136.41 (5762.5 to 11043.49)	335.07 (238.42 to 453.31)	9871 (7018.81 to 13514.82)	403.85 (288.25 to 550.86)	107.57 (47.99 to 212.92)	4.4 (1.97 to 8.69)
	Switzerland	5587.99 (3968.72 to 7520.53)	315.68 (224.86 to 423.91)	6766.29 (4829.08 to 9207.68)	380.74 (272.47 to 516.72)	73.59 (32.55 to 147.01)	4.14 (1.83 to 8.27)
	Syrian Arab Republic	23442.21 (16367.28 to 32062.52)	422.75 (298.76 to 571.65)	28430.46 (19931.26 to 39498.81)	503.59 (356.71 to 691)	308.47 (133.46 to 630.49)	5.47 (2.39 to 11.1)
	Taiwan (Province of China)	20840.3 (14636.86 to 28657.08)	507.98 (359.01 to 695.24)	26321.15 (18489.55 to 36407.33)	634.06 (447.87 to 871.9)	287.09 (126.75 to 566.76)	6.92 (3.05 to 13.62)
	Tajikistan	16932.94 (12138.79 to 22854.84)	381.97 (272.79 to 517.7)	19874.01 (14060.59 to 27009.03)	451.62 (318.13 to 616.56)	216.01 (97.1 to 420.79)	4.91 (2.2 to 9.6)
	Thailand	69831.07 (49134.57 to 95419.62)	499.06 (354.01 to 677.74)	87204.36 (60717.26 to 120351.87)	614.1 (430.22 to 839.99)	950.07 (415.76 to 1873.85)	6.69 (2.95 to 13.1)
	Timor-Leste	3275.78 (2308.88 to 4460.74)	475.3 (335.21 to 646.61)	3946.43 (2779.49 to 5402.3)	572.43 (403.41 to 782.62)	43.02 (18.69 to 85.23)	6.24 (2.71 to 12.34)
	Togo	20021.84 (14123.64 to 27222.45)	481.49 (339.25 to 655.23)	24533.24 (17194.23 to 33486.98)	591.97 (414.3 to 809.68)	265.93 (117.78 to 535.34)	6.42 (2.84 to 12.94)
	Tokelau	2.38 (1.66 to 3.24)	461.59 (325.6 to 623.51)	2.94 (2.06 to 4.07)	559.78 (394.99 to 770.08)	0.03 (0.01 to 0.06)	6.1 (2.64 to 12.03)
	Tonga	225.27 (159.89 to 304.2)	456.19 (322.97 to 617.41)	269.8 (192.7 to 367.1)	548.97 (391.29 to 748.62)	2.94 (1.27 to 5.95)	5.97 (2.59 to 12.12)
	Trinidad and Tobago	1521.54 (1064.52 to 2090.48)	415.94 (292.94 to 568.56)	1896.19 (1335.11 to 2605.21)	511.87 (362.6 to 699)	20.65 (8.94 to 41.41)	5.58 (2.42 to 11.13)
	Tunisia	15852.07 (11135.62 to 21391.81)	441.95 (311.44 to 594.98)	19255.79 (13674.78 to 26337.91)	533.83 (380.13 to 728.75)	209.23 (92.04 to 411.34)	5.8 (2.56 to 11.39)
	Turkey	114358.35 (80994.44 to 154298.76)	460.72 (328.29 to 618.27)	141532.3 (99758.57 to 194853.91)	563.99 (399.9 to 772.32)	1540.5 (679.57 to 3069.5)	6.14 (2.72 to 12.2)
	Turkmenistan	8195.14 (5821.56 to 11091.46)	418.13 (296.87 to 566.13)	9989.18 (7061.55 to 13650.52)	510.15 (360.45 to 697.49)	108.65 (47.31 to 214.54)	5.55 (2.41 to 10.96)
	Tuvalu	21.98 (15.59 to 29.77)	445.2 (316.37 to 602.27)	26.33 (18.56 to 36.37)	532.11 (375.7 to 733.23)	0.29 (0.13 to 0.58)	5.79 (2.56 to 11.63)
	Uganda	139788.83 (98364.3 to 189818.65)	564.32 (396.25 to 767.63)	179969.93 (125771.54 to 246979.35)	731.99 (510.29 to 1007.33)	1959.46 (851.22 to 3908.98)	7.97 (3.45 to 15.92)
	Ukraine	36537.06 (25770.69 to 50032.24)	428.98 (305.32 to 583.08)	45118.65 (31695.9 to 62081.6)	519.32 (368.45 to 709.08)	491.11 (213.02 to 980.53)	5.65 (2.47 to 11.23)
	United Arab Emirates	8156.65 (5704.62 to 11077.97)	482.97 (338.61 to 655.36)	10264.73 (7263.79 to 14111.31)	604.84 (429.19 to 831.85)	111.99 (48.99 to 219.12)	6.6 (2.89 to 12.91)
	United Kingdom	51624.36 (36541 to 69513.06)	328.08 (233.46 to 439.97)	62745.43 (44611.76 to 85071.88)	395.51 (282.59 to 533.81)	682.85 (302.54 to 1347.51)	4.31 (1.92 to 8.47)
	United Republic of Tanzania	197457.71 (140114.83 to 267333.03)	643.26 (455.83 to 872.17)	276088.37 (194434.97 to 376187.28)	905.1 (636.34 to 1235.3)	2994.04 (1310.19 to 5927.54)	9.81 (4.29 to 19.45)
	United States of America	319173.3 (251261 to 390165.69)	390.49 (308.53 to 476.39)	97.43 (68.59 to 134.49)	470.13 (400.69 to 547)	1.06 (0.46 to 2.14)	5.12 (2.39 to 9.77)
	United States Virgin Islands	77.6 (54.34 to 106.4)	422.55 (298.34 to 575.39)	384986.34 (327537.39 to 448813.27)	523.19 (371.16 to 717.46)	4192.77 (1958.66 to 8002.73)	5.68 (2.5 to 11.45)
	Uruguay	2946.01 (2071.12 to 4009.76)	323.22 (228.85 to 437.09)	3622.23 (2523.59 to 4933)	393.15 (276.08 to 532.06)	39.41 (16.89 to 78.08)	4.28 (1.84 to 8.46)
	Uzbekistan	50339.76 (35835.5 to 67834.38)	401 (284.21 to 542.33)	59875.75 (42494.72 to 82216.24)	480.95 (340.04 to 663.45)	651.19 (285.62 to 1282.17)	5.23 (2.29 to 10.33)
	Vanuatu	647.01 (455.04 to 877.07)	440.97 (309.55 to 598.72)	766.11 (542.74 to 1052.57)	523.87 (370.42 to 721.43)	8.32 (3.65 to 16.52)	5.69 (2.49 to 11.31)
	Venezuela (Bolivarian Republic of)	34618.79 (24493.37 to 46808.72)	394.14 (279.68 to 531.53)	41875.2 (29641.32 to 57537.73)	474.16 (336.62 to 649.68)	456.05 (194.06 to 904.72)	5.16 (2.2 to 10.22)
	Viet Nam	149955.81 (106139.16 to 202916.09)	474.96 (336.48 to 642.02)	182726.38 (129062.52 to 251791.45)	576.74 (407.81 to 794.55)	1994.43 (876.66 to 3976.11)	6.29 (2.77 to 12.55)
	Yemen	71119.8 (50637.3 to 95884.97)	408.06 (290.61 to 550.06)	83635.09 (59669.21 to 114015.23)	479.41 (342.1 to 653.81)	906.64 (401.69 to 1805.66)	5.2 (2.3 to 10.36)
	Zambia	60437.93 (42408.3 to 82628.19)	579.88 (406.52 to 793.37)	79515.6 (55433.07 to 109649.48)	765.5 (532.93 to 1057.35)	861.23 (381.5 to 1694.95)	8.29 (3.67 to 16.34)
	Zimbabwe	38745.15 (27408.01 to 52401.99)	486.38 (343.75 to 658.23)	47216.53 (33381.88 to 64573.47)	593.71 (419.41 to 812.9)	513.4 (225.24 to 1012.4)	6.46 (2.83 to 12.74)
	ASR, age-standernized rate per 100,000; DALYs, disability-adjusted life-year; UI, uncertainty interval.
