# Supplementary material for: Global, regional, and national burdens of pruritus in children and adolescents aged under 20 years from 1990 to 2021: a trend analysis
Source: Front Med (Lausanne). 2025 Dec 17;12:1698461. doi: 10.3389/fmed.2025.1698461 (PMC12753363; doi:10.3389/fmed.2025.1698461)
Supplement: Supplementary file 3 [file Table_3.XLSX]

## Sheet: SuppTable S3
	Supplementary Table 3. The estimated annual percent change (EAPC) of ASIR, ASPR, and ASDR attributable to pruritus in 204 countries and territories from 1990 to 2021.
	Country	ASIR	ASPR	ASDR
		EAPC (95% CI)	EAPC (95% CI)	EAPC (95% CI)
	Afghanistan	0.21 (0.16 to 0.26)	0.22 (0.16 to 0.28)	0.23 (0.17 to 0.29)
	Albania	0.27 (0.24 to 0.3)	0.29 (0.26 to 0.31)	0.29 (0.27 to 0.32)
	Algeria	0.23 (0.2 to 0.26)	0.23 (0.2 to 0.25)	0.23 (0.2 to 0.25)
	American Samoa	0.05 (0.04 to 0.05)	0.03 (0.03 to 0.04)	0.03 (0.02 to 0.04)
	Andorra	0.15 (0.13 to 0.17)	0.18 (0.15 to 0.21)	0.19 (0.16 to 0.22)
	Angola	0.23 (0.2 to 0.27)	0.29 (0.25 to 0.33)	0.3 (0.26 to 0.34)
	Antigua and Barbuda	0.09 (0.07 to 0.1)	0.09 (0.08 to 0.11)	0.09 (0.08 to 0.11)
	Argentina	0.2 (0.16 to 0.23)	0.21 (0.18 to 0.23)	0.22 (0.19 to 0.24)
	Armenia	0.22 (0.16 to 0.28)	0.24 (0.17 to 0.3)	0.24 (0.18 to 0.3)
	Australia	0.19 (0.16 to 0.22)	0.21 (0.19 to 0.23)	0.21 (0.19 to 0.23)
	Austria	0.21 (0.18 to 0.23)	0.22 (0.2 to 0.24)	0.22 (0.2 to 0.25)
	Azerbaijan	0.23 (0.14 to 0.32)	0.26 (0.16 to 0.36)	0.26 (0.16 to 0.37)
	Bahamas	0.07 (0.05 to 0.08)	0.05 (0.03 to 0.07)	0.05 (0.03 to 0.07)
	Bahrain	0.23 (0.2 to 0.25)	0.24 (0.22 to 0.26)	0.25 (0.22 to 0.27)
	Bangladesh	0.3 (0.27 to 0.32)	0.3 (0.27 to 0.33)	0.31 (0.28 to 0.34)
	Barbados	0.01 (0 to 0.03)	0 (-0.02 to 0.02)	0 (-0.03 to 0.02)
	Belarus	0.21 (0.15 to 0.26)	0.2 (0.14 to 0.26)	0.2 (0.14 to 0.26)
	Belgium	0.21 (0.18 to 0.24)	0.22 (0.2 to 0.24)	0.23 (0.21 to 0.25)
	Belize	0.12 (0.11 to 0.13)	0.13 (0.11 to 0.14)	0.13 (0.11 to 0.15)
	Benin	0.13 (0.12 to 0.14)	0.14 (0.13 to 0.15)	0.15 (0.14 to 0.17)
	Bermuda	0.14 (0.12 to 0.16)	0.16 (0.14 to 0.18)	0.17 (0.15 to 0.19)
	Bhutan	0.38 (0.37 to 0.39)	0.4 (0.4 to 0.41)	0.41 (0.4 to 0.42)
	Bolivia (Plurinational State of)	0.17 (0.16 to 0.18)	0.19 (0.18 to 0.2)	0.2 (0.19 to 0.21)
	Bosnia and Herzegovina	0.4 (0.37 to 0.43)	0.48 (0.44 to 0.52)	0.48 (0.44 to 0.52)
	Botswana	0.2 (0.19 to 0.2)	0.25 (0.24 to 0.25)	0.25 (0.25 to 0.26)
	Brazil	0.14 (0.13 to 0.15)	0.14 (0.13 to 0.15)	0.15 (0.14 to 0.15)
	Brunei Darussalam	0.07 (0.04 to 0.1)	0.06 (0.03 to 0.09)	0.06 (0.03 to 0.09)
	Bulgaria	0.2 (0.16 to 0.24)	0.19 (0.13 to 0.24)	0.18 (0.13 to 0.24)
	Burkina Faso	0.14 (0.12 to 0.16)	0.16 (0.15 to 0.17)	0.17 (0.16 to 0.19)
	Burundi	-0.02 (-0.03 to 0)	-0.05 (-0.07 to -0.04)	-0.04 (-0.06 to -0.01)
	Cabo Verde	0.26 (0.25 to 0.27)	0.33 (0.31 to 0.34)	0.33 (0.32 to 0.35)
	Cambodia	0.31 (0.29 to 0.33)	0.35 (0.32 to 0.37)	0.37 (0.34 to 0.39)
	Cameroon	0.08 (0.06 to 0.1)	0.07 (0.04 to 0.09)	0.08 (0.06 to 0.11)
	Canada	0.2 (0.15 to 0.25)	0.2 (0.18 to 0.22)	0.2 (0.18 to 0.22)
	Central African Republic	0 (-0.01 to 0.01)	-0.04 (-0.05 to -0.03)	-0.03 (-0.04 to -0.02)
	Chad	0.17 (0.15 to 0.19)	0.2 (0.19 to 0.22)	0.22 (0.2 to 0.24)
	Chile	0.27 (0.24 to 0.31)	0.33 (0.3 to 0.35)	0.33 (0.3 to 0.36)
	China	0.47 (0.46 to 0.48)	0.51 (0.49 to 0.52)	0.51 (0.5 to 0.53)
	Colombia	0.12 (0.11 to 0.13)	0.14 (0.13 to 0.16)	0.14 (0.12 to 0.16)
	Comoros	0.02 (0.01 to 0.04)	0.01 (-0.01 to 0.03)	0.02 (0 to 0.04)
	Congo	0.13 (0.11 to 0.16)	0.15 (0.12 to 0.18)	0.16 (0.13 to 0.19)
	Cook Islands	0.21 (0.2 to 0.22)	0.24 (0.23 to 0.25)	0.24 (0.23 to 0.26)
	Costa Rica	0.16 (0.15 to 0.17)	0.18 (0.17 to 0.19)	0.18 (0.18 to 0.19)
	Coted'Ivoire	0.06 (0.03 to 0.08)	0.05 (0.02 to 0.08)	0.07 (0.04 to 0.1)
	Croatia	0.17 (0.14 to 0.2)	0.16 (0.13 to 0.19)	0.17 (0.14 to 0.2)
	Cuba	0.11 (0.08 to 0.14)	0.1 (0.06 to 0.14)	0.1 (0.06 to 0.14)
	Cyprus	0.21 (0.18 to 0.24)	0.22 (0.19 to 0.24)	0.22 (0.19 to 0.24)
	Czechia	0.16 (0.14 to 0.19)	0.15 (0.12 to 0.18)	0.15 (0.12 to 0.18)
	Democratic People's Republic of Korea	0.05 (0.03 to 0.08)	-0.03 (-0.05 to 0)	-0.02 (-0.05 to 0)
	Democratic Republic of the Congo	-0.06 (-0.12 to 0)	-0.09 (-0.17 to -0.02)	-0.08 (-0.16 to 0)
	Denmark	0.2 (0.17 to 0.23)	0.23 (0.21 to 0.26)	0.23 (0.2 to 0.26)
	Djibouti	0.05 (0.02 to 0.08)	0.04 (0 to 0.08)	0.04 (0 to 0.09)
	Dominica	0.11 (0.1 to 0.12)	0.13 (0.11 to 0.14)	0.13 (0.11 to 0.15)
	Dominican Republic	0.2 (0.2 to 0.21)	0.24 (0.23 to 0.25)	0.24 (0.23 to 0.25)
	Ecuador	0.14 (0.12 to 0.16)	0.15 (0.13 to 0.17)	0.16 (0.14 to 0.18)
	Egypt	0.32 (0.3 to 0.34)	0.34 (0.33 to 0.36)	0.36 (0.34 to 0.38)
	El Salvador	0.13 (0.13 to 0.14)	0.16 (0.15 to 0.18)	0.17 (0.16 to 0.19)
	Equatorial Guinea	0.59 (0.5 to 0.68)	0.81 (0.68 to 0.94)	0.84 (0.71 to 0.97)
	Eritrea	0.1 (0.08 to 0.12)	0.11 (0.07 to 0.14)	0.12 (0.08 to 0.16)
	Estonia	0.27 (0.24 to 0.29)	0.28 (0.25 to 0.31)	0.28 (0.25 to 0.31)
	Eswatini	0.12 (0.11 to 0.13)	0.13 (0.12 to 0.13)	0.13 (0.12 to 0.14)
	Ethiopia	0.25 (0.2 to 0.29)	0.29 (0.24 to 0.35)	0.31 (0.26 to 0.36)
	Fiji	0.15 (0.14 to 0.16)	0.15 (0.14 to 0.17)	0.16 (0.14 to 0.18)
	Finland	0.21 (0.18 to 0.24)	0.23 (0.21 to 0.25)	0.24 (0.22 to 0.26)
	France	0.18 (0.16 to 0.2)	0.2 (0.18 to 0.21)	0.19 (0.17 to 0.21)
	Gabon	0.09 (0.07 to 0.1)	0.07 (0.06 to 0.08)	0.08 (0.06 to 0.09)
	Gambia	0.04 (0.02 to 0.05)	0.02 (0.01 to 0.03)	0.02 (0.01 to 0.04)
	Georgia	0.13 (0.04 to 0.21)	0.11 (0.01 to 0.21)	0.1 (0.01 to 0.2)
	Germany	0.21 (0.19 to 0.23)	0.21 (0.2 to 0.22)	0.21 (0.2 to 0.23)
	Ghana	0.18 (0.16 to 0.2)	0.21 (0.19 to 0.23)	0.22 (0.2 to 0.24)
	Greece	0.18 (0.15 to 0.22)	0.19 (0.16 to 0.22)	0.19 (0.16 to 0.22)
	Greenland	0.25 (0.2 to 0.29)	0.27 (0.25 to 0.29)	0.28 (0.26 to 0.3)
	Grenada	0.16 (0.15 to 0.17)	0.18 (0.17 to 0.2)	0.19 (0.17 to 0.2)
	Guam	0.11 (0.1 to 0.12)	0.11 (0.1 to 0.12)	0.11 (0.1 to 0.13)
	Guatemala	0.12 (0.11 to 0.12)	0.14 (0.14 to 0.15)	0.15 (0.15 to 0.16)
	Guinea	0.05 (0.04 to 0.07)	0.05 (0.03 to 0.07)	0.06 (0.03 to 0.08)
	Guinea-Bissau	0.03 (0.02 to 0.05)	0.03 (0.01 to 0.04)	0.04 (0.02 to 0.06)
	Guyana	0.18 (0.17 to 0.18)	0.2 (0.19 to 0.22)	0.21 (0.2 to 0.23)
	Haiti	0 (0 to 0.01)	-0.02 (-0.03 to -0.01)	-0.02 (-0.03 to 0)
	Honduras	0.1 (0.09 to 0.1)	0.11 (0.1 to 0.11)	0.12 (0.11 to 0.13)
	Hungary	0.19 (0.16 to 0.21)	0.18 (0.16 to 0.2)	0.18 (0.16 to 0.2)
	Iceland	0.2 (0.18 to 0.22)	0.22 (0.2 to 0.23)	0.22 (0.2 to 0.24)
	India	0.35 (0.34 to 0.37)	0.36 (0.35 to 0.38)	0.37 (0.36 to 0.39)
	Indonesia	0.27 (0.24 to 0.29)	0.28 (0.26 to 0.31)	0.29 (0.27 to 0.32)
	Iran (Islamic Republic of)	0.32 (0.28 to 0.35)	0.32 (0.29 to 0.35)	0.32 (0.29 to 0.35)
	Iraq	0.35 (0.3 to 0.41)	0.4 (0.33 to 0.48)	0.41 (0.34 to 0.49)
	Ireland	0.33 (0.3 to 0.35)	0.38 (0.36 to 0.41)	0.38 (0.36 to 0.41)
	Israel	0.2 (0.18 to 0.23)	0.21 (0.19 to 0.23)	0.21 (0.19 to 0.23)
	Italy	0.17 (0.14 to 0.2)	0.18 (0.16 to 0.2)	0.18 (0.16 to 0.2)
	Jamaica	0.07 (0.07 to 0.08)	0.06 (0.05 to 0.07)	0.06 (0.05 to 0.07)
	Japan	0.16 (0.13 to 0.18)	0.16 (0.14 to 0.18)	0.17 (0.15 to 0.19)
	Jordan	0.27 (0.24 to 0.3)	0.3 (0.27 to 0.34)	0.31 (0.27 to 0.34)
	Kazakhstan	0.24 (0.18 to 0.3)	0.24 (0.18 to 0.3)	0.25 (0.19 to 0.31)
	Kenya	0.09 (0.06 to 0.12)	0.1 (0.07 to 0.14)	0.11 (0.08 to 0.14)
	Kiribati	0.07 (0.06 to 0.08)	0.06 (0.04 to 0.07)	0.06 (0.04 to 0.07)
	Kuwait	0.23 (0.19 to 0.26)	0.23 (0.2 to 0.27)	0.23 (0.19 to 0.26)
	Kyrgyzstan	0.04 (-0.02 to 0.11)	0 (-0.08 to 0.07)	0 (-0.08 to 0.07)
	Lao People's Democratic Republic	0.35 (0.33 to 0.37)	0.4 (0.38 to 0.43)	0.41 (0.39 to 0.44)
	Latvia	0.22 (0.18 to 0.27)	0.24 (0.19 to 0.28)	0.24 (0.19 to 0.29)
	Lebanon	0.26 (0.23 to 0.29)	0.28 (0.25 to 0.31)	0.28 (0.25 to 0.31)
	Lesotho	0.18 (0.17 to 0.19)	0.22 (0.21 to 0.22)	0.22 (0.21 to 0.23)
	Liberia	0.06 (0.02 to 0.1)	0.07 (0.02 to 0.12)	0.08 (0.03 to 0.13)
	Libya	0.01 (-0.04 to 0.06)	-0.05 (-0.11 to 0.01)	-0.04 (-0.11 to 0.02)
	Lithuania	0.25 (0.21 to 0.29)	0.28 (0.24 to 0.32)	0.28 (0.24 to 0.32)
	Luxembourg	0.23 (0.2 to 0.27)	0.26 (0.23 to 0.29)	0.27 (0.23 to 0.3)
	Madagascar	0.06 (0.04 to 0.08)	0.07 (0.05 to 0.09)	0.09 (0.07 to 0.11)
	Malawi	0.1 (0.08 to 0.12)	0.12 (0.1 to 0.13)	0.14 (0.12 to 0.16)
	Malaysia	0.27 (0.26 to 0.28)	0.29 (0.28 to 0.3)	0.3 (0.28 to 0.31)
	Maldives	0.29 (0.28 to 0.3)	0.32 (0.31 to 0.33)	0.33 (0.32 to 0.34)
	Mali	0.19 (0.18 to 0.2)	0.22 (0.21 to 0.23)	0.23 (0.22 to 0.24)
	Malta	0.27 (0.25 to 0.3)	0.29 (0.27 to 0.31)	0.3 (0.28 to 0.32)
	Marshall Islands	0.12 (0.11 to 0.12)	0.1 (0.09 to 0.11)	0.11 (0.1 to 0.12)
	Mauritania	0.13 (0.12 to 0.15)	0.15 (0.14 to 0.17)	0.16 (0.14 to 0.18)
	Mauritius	0.25 (0.23 to 0.26)	0.27 (0.25 to 0.28)	0.27 (0.25 to 0.29)
	Mexico	0.1 (0.1 to 0.1)	0.11 (0.1 to 0.11)	0.11 (0.1 to 0.11)
	Micronesia (Federated States of)	0.12 (0.12 to 0.13)	0.11 (0.11 to 0.12)	0.12 (0.11 to 0.13)
	Monaco	0.22 (0.19 to 0.24)	0.26 (0.25 to 0.27)	0.26 (0.25 to 0.27)
	Mongolia	0.28 (0.23 to 0.33)	0.31 (0.26 to 0.36)	0.32 (0.27 to 0.37)
	Montenegro	0.17 (0.12 to 0.21)	0.15 (0.09 to 0.2)	0.15 (0.09 to 0.2)
	Morocco	0.26 (0.25 to 0.28)	0.28 (0.27 to 0.3)	0.29 (0.27 to 0.3)
	Mozambique	0.26 (0.24 to 0.27)	0.34 (0.32 to 0.36)	0.35 (0.34 to 0.37)
	Myanmar	0.45 (0.42 to 0.49)	0.54 (0.5 to 0.57)	0.55 (0.52 to 0.59)
	Namibia	0.17 (0.15 to 0.19)	0.2 (0.17 to 0.23)	0.21 (0.18 to 0.24)
	Nauru	0.02 (-0.06 to 0.1)	-0.02 (-0.12 to 0.08)	-0.03 (-0.13 to 0.08)
	Nepal	0.26 (0.25 to 0.28)	0.26 (0.25 to 0.27)	0.28 (0.27 to 0.29)
	Netherlands	0.66 (0.56 to 0.76)	0.83 (0.7 to 0.96)	0.83 (0.7 to 0.96)
	New Zealand	0.21 (0.18 to 0.23)	0.21 (0.19 to 0.24)	0.21 (0.19 to 0.24)
	Nicaragua	0.11 (0.09 to 0.12)	0.12 (0.1 to 0.13)	0.14 (0.12 to 0.15)
	Niger	0.05 (0.03 to 0.08)	0.05 (0.02 to 0.07)	0.06 (0.03 to 0.08)
	Nigeria	0.19 (0.15 to 0.23)	0.22 (0.18 to 0.27)	0.24 (0.19 to 0.29)
	Niue	0.2 (0.18 to 0.21)	0.21 (0.19 to 0.23)	0.21 (0.19 to 0.23)
	North Macedonia	0.17 (0.13 to 0.2)	0.16 (0.12 to 0.19)	0.16 (0.12 to 0.2)
	Northern Mariana Islands	-0.04 (-0.06 to -0.01)	-0.06 (-0.09 to -0.03)	-0.06 (-0.09 to -0.03)
	Norway	0.25 (0.22 to 0.28)	0.27 (0.24 to 0.3)	0.27 (0.24 to 0.3)
	Oman	0.28 (0.25 to 0.32)	0.3 (0.27 to 0.33)	0.3 (0.26 to 0.33)
	Pakistan	0.21 (0.2 to 0.22)	0.2 (0.19 to 0.21)	0.21 (0.2 to 0.22)
	Palau	0.13 (0.12 to 0.15)	0.13 (0.12 to 0.15)	0.13 (0.12 to 0.15)
	Palestine	0.24 (0.23 to 0.26)	0.27 (0.25 to 0.28)	0.27 (0.25 to 0.28)
	Panama	0.23 (0.21 to 0.24)	0.27 (0.26 to 0.29)	0.28 (0.27 to 0.29)
	Papua New Guinea	0.13 (0.11 to 0.14)	0.12 (0.1 to 0.14)	0.13 (0.11 to 0.15)
	Paraguay	0.14 (0.12 to 0.15)	0.14 (0.12 to 0.15)	0.15 (0.13 to 0.16)
	Peru	0.19 (0.17 to 0.21)	0.21 (0.19 to 0.23)	0.22 (0.2 to 0.24)
	Philippines	0.2 (0.18 to 0.22)	0.21 (0.19 to 0.23)	0.22 (0.19 to 0.24)
	Poland	0.27 (0.24 to 0.29)	0.27 (0.25 to 0.29)	0.27 (0.25 to 0.29)
	Portugal	0.21 (0.18 to 0.24)	0.23 (0.21 to 0.26)	0.23 (0.2 to 0.26)
	Puerto Rico	0.11 (0.1 to 0.13)	0.14 (0.13 to 0.16)	0.14 (0.13 to 0.16)
	Qatar	0.32 (0.29 to 0.35)	0.35 (0.32 to 0.38)	0.36 (0.33 to 0.39)
	Republic of Korea	0.3 (0.27 to 0.33)	0.38 (0.35 to 0.4)	0.38 (0.36 to 0.41)
	Republic of Moldova	0.12 (0.07 to 0.18)	0.1 (0.03 to 0.17)	0.1 (0.03 to 0.16)
	Romania	0.24 (0.2 to 0.28)	0.24 (0.19 to 0.29)	0.24 (0.19 to 0.28)
	Russian Federation	0.17 (0.11 to 0.22)	0.16 (0.09 to 0.23)	0.16 (0.09 to 0.23)
	Rwanda	0.19 (0.15 to 0.23)	0.24 (0.19 to 0.29)	0.27 (0.21 to 0.32)
	Saint Kitts and Nevis	0.16 (0.15 to 0.17)	0.18 (0.17 to 0.2)	0.19 (0.17 to 0.21)
	Saint Lucia	0.1 (0.1 to 0.11)	0.1 (0.09 to 0.11)	0.11 (0.1 to 0.12)
	Saint Vincent and the Grenadines	0.14 (0.14 to 0.15)	0.17 (0.16 to 0.18)	0.18 (0.17 to 0.19)
	Samoa	0.17 (0.16 to 0.18)	0.18 (0.17 to 0.19)	0.18 (0.17 to 0.19)
	San Marino	0.12 (0.07 to 0.16)	0.14 (0.09 to 0.18)	0.14 (0.09 to 0.19)
	Sao Tome and Principe	0.16 (0.14 to 0.18)	0.19 (0.16 to 0.21)	0.19 (0.17 to 0.22)
	Saudi Arabia	0.23 (0.21 to 0.25)	0.23 (0.21 to 0.25)	0.24 (0.22 to 0.25)
	Senegal	0.09 (0.07 to 0.11)	0.09 (0.07 to 0.1)	0.11 (0.09 to 0.13)
	Serbia	0.14 (0.09 to 0.19)	0.15 (0.1 to 0.21)	0.15 (0.1 to 0.2)
	Seychelles	0.2 (0.18 to 0.22)	0.2 (0.18 to 0.22)	0.21 (0.19 to 0.23)
	Sierra Leone	0.04 (0.01 to 0.07)	0.03 (0 to 0.07)	0.05 (0 to 0.09)
	Singapore	0.33 (0.28 to 0.37)	0.4 (0.36 to 0.43)	0.4 (0.37 to 0.44)
	Slovakia	0.21 (0.17 to 0.24)	0.2 (0.16 to 0.24)	0.2 (0.16 to 0.24)
	Slovenia	0.17 (0.15 to 0.19)	0.15 (0.12 to 0.17)	0.15 (0.12 to 0.17)
	Solomon Islands	0.09 (0.07 to 0.11)	0.08 (0.05 to 0.1)	0.08 (0.05 to 0.11)
	Somalia	-0.02 (-0.05 to 0)	-0.06 (-0.1 to -0.03)	-0.06 (-0.09 to -0.03)
	South Africa	0.13 (0.11 to 0.14)	0.14 (0.13 to 0.16)	0.15 (0.13 to 0.17)
	South Sudan	-0.06 (-0.08 to -0.04)	-0.13 (-0.16 to -0.09)	-0.11 (-0.15 to -0.07)
	Spain	0.21 (0.18 to 0.24)	0.25 (0.22 to 0.27)	0.25 (0.22 to 0.27)
	Sri Lanka	0.35 (0.33 to 0.37)	0.39 (0.37 to 0.41)	0.4 (0.38 to 0.42)
	Sudan	0.32 (0.29 to 0.35)	0.36 (0.33 to 0.39)	0.37 (0.34 to 0.4)
	Suriname	0.13 (0.11 to 0.15)	0.15 (0.12 to 0.17)	0.14 (0.12 to 0.16)
	Sweden	0.21 (0.19 to 0.24)	0.22 (0.2 to 0.24)	0.22 (0.2 to 0.24)
	Switzerland	0.18 (0.16 to 0.2)	0.19 (0.18 to 0.21)	0.2 (0.18 to 0.21)
	Syrian Arab Republic	0.23 (0.2 to 0.26)	0.23 (0.2 to 0.26)	0.23 (0.19 to 0.26)
	Taiwan (Province of China)	0.28 (0.27 to 0.3)	0.27 (0.25 to 0.29)	0.26 (0.24 to 0.29)
	Tajikistan	0.03 (-0.06 to 0.11)	-0.01 (-0.11 to 0.08)	-0.01 (-0.1 to 0.09)
	Thailand	0.28 (0.27 to 0.29)	0.31 (0.3 to 0.33)	0.32 (0.3 to 0.33)
	Timor-Leste	0.3 (0.28 to 0.33)	0.35 (0.31 to 0.39)	0.36 (0.32 to 0.4)
	Togo	0.05 (0.03 to 0.07)	0.03 (0.01 to 0.06)	0.04 (0.02 to 0.07)
	Tokelau	0.2 (0.19 to 0.21)	0.23 (0.21 to 0.25)	0.24 (0.22 to 0.26)
	Tonga	0.13 (0.13 to 0.14)	0.14 (0.13 to 0.15)	0.14 (0.13 to 0.15)
	Trinidad and Tobago	0.26 (0.24 to 0.29)	0.3 (0.27 to 0.33)	0.3 (0.27 to 0.33)
	Tunisia	0.28 (0.26 to 0.3)	0.3 (0.28 to 0.32)	0.3 (0.28 to 0.32)
	Turkey	0.31 (0.29 to 0.33)	0.35 (0.33 to 0.37)	0.35 (0.33 to 0.37)
	Turkmenistan	0.25 (0.18 to 0.32)	0.29 (0.22 to 0.36)	0.29 (0.22 to 0.37)
	Tuvalu	0.15 (0.13 to 0.16)	0.16 (0.14 to 0.18)	0.16 (0.14 to 0.18)
	Uganda	0.18 (0.17 to 0.2)	0.25 (0.24 to 0.26)	0.27 (0.26 to 0.29)
	Ukraine	0.06 (0.01 to 0.12)	0.05 (-0.02 to 0.12)	0.04 (-0.03 to 0.11)
	United Arab Emirates	0.06 (0.04 to 0.08)	-0.01 (-0.02 to 0.01)	-0.01 (-0.02 to 0.01)
	United Kingdom	0.21 (0.19 to 0.24)	0.22 (0.2 to 0.24)	0.22 (0.2 to 0.24)
	United Republic of Tanzania	0.2 (0.16 to 0.23)	0.26 (0.22 to 0.3)	0.29 (0.25 to 0.32)
	United States of America	0.26 (0.2 to 0.33)	0.29 (0.23 to 0.35)	0.29 (0.23 to 0.35)
	United States Virgin Islands	0.15 (0.11 to 0.19)	0.17 (0.12 to 0.22)	0.17 (0.12 to 0.21)
	Uruguay	0.22 (0.19 to 0.25)	0.26 (0.23 to 0.28)	0.26 (0.24 to 0.28)
	Uzbekistan	0.18 (0.13 to 0.23)	0.18 (0.14 to 0.23)	0.19 (0.15 to 0.23)
	Vanuatu	0.11 (0.1 to 0.11)	0.1 (0.09 to 0.11)	0.1 (0.09 to 0.11)
	Venezuela (Bolivarian Republic of)	0.06 (0.04 to 0.08)	0.05 (0.02 to 0.08)	0.05 (0.02 to 0.08)
	Viet Nam	0.37 (0.36 to 0.38)	0.42 (0.41 to 0.43)	0.43 (0.42 to 0.43)
	Yemen	0.2 (0.16 to 0.25)	0.2 (0.15 to 0.25)	0.21 (0.16 to 0.26)
	Zambia	0.19 (0.16 to 0.23)	0.25 (0.2 to 0.3)	0.26 (0.21 to 0.31)
	Zimbabwe	-0.06 (-0.09 to -0.04)	-0.12 (-0.16 to -0.08)	-0.12 (-0.16 to -0.08)
