# Supplementary material for: Global, regional, and national burdens of pruritus in children and adolescents aged under 20 years from 1990 to 2021: a trend analysis
Source: Front Med (Lausanne). 2025 Dec 17;12:1698461. doi: 10.3389/fmed.2025.1698461 (PMC12753363; doi:10.3389/fmed.2025.1698461)
Supplement: Supplementary file 5 [file Table_5.XLSX]

## Sheet: SuppTable 5
	Supplementary Table 5. The prediction of pruritus burden (number) in the world by 2045
	Sex	Incidence	Prevalence	DALYs
		number (95% CI)	number (95% CI)	number (95% CI)
	Both	12385010.06 (5243008.54 to 19527011.58)	15962818.92 (6841668.02 to 25083969.82)	174470.76 (69963.3 to 278978.22)
	Female	6707193.11 (2850967.89 to 10563418.33)	8649792.37 (3707658.42 to 13591926.33)	94552.78 (36251.95 to 152853.6)
	Male	5679967.88 (2385786.11 to 8974149.64)	7314627.13 (3130968.4 to 11498285.86)	80619.72 (30358.92 to 130880.52)
	Abbreviations: DALYs, disability-adjusted life-year; CI, confidence interval.
